# Supplementary material for: Screening of Pediatric Patients at Cardiology Clinic Identifies High Prevalence of Food Insecurity
Source: Int J Environ Res Public Health. 2026 Mar 31;23(4):437. doi: 10.3390/ijerph23040437 (PMC13115796; doi:10.3390/ijerph23040437)
Supplement: Supplementary file 1 [file ijerph-23-00437-s001.zip]

Archive with 1 entries (1 files):
- ijerph-4138694-supplementary.pdf
